# Supplementary material for: Saussurea involucrata CML6 Enhances Freezing Tolerance by Activating Antioxidant Defense and the CBF-COR Pathway in Plants
Source: Plants (Basel). 2025 Aug 1;14(15):2360. doi: 10.3390/plants14152360 (PMC12348903; doi:10.3390/plants14152360)
Supplement: Supplementary file 1 [file plants-14-02360-s001.zip]

Archive with 1 entries (1 files):
- plants-3785355-supplementary.pdf
